# Supplementary material for: Imagine the Possibilities Pain Coalition and Opioid Marketing to Veterans: Lessons for Military and Veterans Healthcare
Source: Healthcare (Basel). 2025 Feb 18;13(4):434. doi: 10.3390/healthcare13040434 (PMC11855145; doi:10.3390/healthcare13040434)
Supplement: Supplementary file 1 [file healthcare-13-00434-s001.zip]

Archive with 1 entries (1 files):
- healthcare-3394855-supplementary.pdf
